# Supplementary material for: Botanical Drug Extracts Combined With Biomaterial Carriers for Osteoarthritis Cartilage Degeneration Treatment: A Review of 10 Years of Research
Source: Front Pharmacol. 2022 Jan 31;12:789311. doi: 10.3389/fphar.2021.789311 (PMC8841352; doi:10.3389/fphar.2021.789311)
Supplement: Supplementary file 1 [file DataSheet1.xlsx]

## Sheet: Sheet1
S 1. Relevant experimental contents in vitro
Research(Author&Year)	Botanical drug extracts	Source	material	Source	Carrier						vitro
					Compound preparation	size	Bore diameter	EE%	Drug release cycle	Drug loading rate	Cells source	Cell model	dose range tested	control groups	Experiment duration
Kankala,2018	Icariin	purchase	sodium alginate;gelatin;	Daigang Biological Co., Ltd. (Jinan, China);Sigma Co.;	SA/Gel Scaffolds		200~300μm				C5.18 cells		0.1–100µg/mL	DMEM	7, 14, and 21 days
Kann,2016	curcumin and resveratrol	Sigma-Aldrich;Pharma Nostra (Anápolis, Brazil)	polysorbate 80 (0.077g) ; acetone(27 ml); PCL (0.1g);grape seed oil (165 µl) and sorbitan monostearate (0.0385 g)	Sigma-Aldrich;Delaware (Porto Alegre, Bra- zil);Henrifarma (São Paulo, Brazil)	Co-lipid-core nanocapsules(LNC)		0.067 ± 0.008	0.50 mg/ml ± 0.01 mg/ml			Human primary chondrocytes	SNP	0.5mg/Ml;1mg/Ml	C-LNC, R-LNC,LNC,2mM SNP	24h
Qin,2020	resveratrol	99%, Aladdin (Shanghai, China)	Tetraethyl orthosilicate,ethanol, deionized water, and hydrofluoric acid	Sinopharm Chemical Reagent Co., Ltd. (Shanghai, China);Aladdin (Shanghai, China);Scientific Phygene (Fuzhou, China)	Resveratrol-Loaded Silica Aerogel (RSA)				>6h	0.19	Human normal chondrocytes (TC28a2)		2.5, 5, 10,20, and 40µg/mL		24h,48h,72h
Sheu,2013	resveratrol	purchase	hyaluronic acid; sodium periodate;ethylene glycol (0.5 mL)	,Sigma; St Louis, USA	Oxi-HA-Res hydrogel		50–120 μm				mice chondrocytes	LPS		standard culture medium; negative control (Al2O3extraction medium), positive control (0.1% Triton X-100 contained medium)	14days
chang Yeh,2015	curcumin	Alfa Aesar (Heysham, England)	phosphatidylcholine (SPC) (Phospholipon 90G)	American Lecithin Company (Germany)	Cur-loaded liposomes		95–120 nm	0.695			7F2 osteoblast-like cells	LSP&RANKL	0.5–5 µg/mL sensitivity 0.1 µg/mL	BDMC-Lip	14days
Crivelli,2019	curcumin	SigmaAldrich (Milan, Italy)	Bombyx moricocoons;Na2CO3(0.02 M);acetone	SigmaAldrich (Milan, Italy)	silkfibroin nanoparticles (SFNs) loaded with curcumin (SFNs/CUR)	113.2±1.4nm			24h		Human articular chondrocytes	IL-1β	200, 400 and 800 µg/ml	SFNs;SFNs-CXB	56h
Zhou,2017	Berberine	purity≥98%; Sigma-Aldrich (St. Louis, MO, USA)	Chitosan(MW = 9.0 × 105, degree of deacetylation > 90%)	Hua Maike Biotechnology Co., Ltd. (Beijing, China)	BBR-loaded CMs			25.7 ± 0.7%(BER:CM=3:5)	7days	100.8 ± 2.7 mg/g	rat articular chondrocytes	SNP	0, 50, 100 and 200 μg/ml	CMs (90 μg/ml), BBR (10 μg/ml)	7days
bisdemethoxycurcumin-loaded liposomes(BDMC-Lip);celecoxib (CXB)

## Sheet: Sheet2
S 2. Relevant experimental contents in vivo and in vitro
Research(Author&Year)	Botanical drug extracts	Source	material	Source	Carrier						vitro			vivo
					Compound preparation	size	Bore diameter	EE%	Drug release cycle	Drug loading rate	Cells source	Cell model	control groups	animal source	Modeling method	dose range tested	control groups	Cartilage defect size	Administration mode	Experiment duration
Ouyang,2019	Hesperetin	unclear	Gadolinium(III) chloride hexahydrate;N-hydroxysuccinimide	Sigma-Aldrich (St Louis, MO, USA); Sinopharm Chemical Reagent Co., Ltd (Shanghai, China)	Hes-loaded cartilage-targeting nanoparticles	~110nm					mice chondrocytes	IL-1β	GdPDW without Hes	C57BL/6/Bkl mice	ACLT	unclear	Ctrl group (nonACLT, PBS), Vehi-OA group (ACLT mice, PBS), GdPDW group (ACLT mice, cartilage-targeting NPs)		IA injection	8weeks
Mok,2018	Quercetin	unclear	l-alanine on α-methoxy-ω-amino poly(ethylene glycol)	unclear	Que-mPEG-PA:Que-Monomethoxy-Poly(ethylene glycol)-l-Poly(Alanine)				28days		mice chondrocytes			SD rats	ACLT	50 µg,500 µg	50 µL 0.9%Saline;Hydrogel		IA injection	24,36weeks
Li,2012	Icariin	purity≥98%, purchased from Nanjing TCM institute of Chinese materia medica	Collagen type I	calf skin; extraction process is not described	ICA/Col hydrogels				28days		rabbit chondrocytes		CCH vs.CICH	New Zealand white rabbits	Trochlear grooves surgical defect	concentration:1×10－5M	collagen hydrogel	5.2 mm*2 mm	Implantation	12weeks
Coradini 2015	resveratrol (0.05 %, w/v), curcumin (0.05 %, w/v)	Pharma Nostra (Anápolis, GO, Brazil); Sigma-Aldrich (St. Louis, MO, USA)	PCL (1.00 %, w/v), grape seed oil (1.65 %, v/v), sorbitan monostearate (0.038 % w/v), and polysorbate 80 (0.038 % w/v)	Pharma Nostra (Anápolis, GO, Brazil); Sigma-Aldrich (St. Louis, MO, USA);Vetec (Rio de Janeiro, RJ, Brazil)	RC-LNC：resveratrol and curcumin co-encapsulated in lipid-core nanocapsules	200 nm		0.50 mg/mL						Male Wistar rats	CFA-induced arthritis		saline;polysorbate 80 1.6% and DMSO 10%;R-sol.;C-sol.;RC-sol.;B-LNC;R-LNC;C-LNC		i.p.	14-22days
Ming,2018	resveratrol	unclear	0.1g PLA and 0.75g Gelatine (w/w=1:5)	unclear	resveratrol-loading PLA/Gelatine 3D nanofibre scaffolds				14days		Rats chondrocytes			SD rats	Cartilaginous drilling	57.14lmol/L, 114.28lmol/L, 200lmol/L	blank control; blank PLA/Gelatine scaffold	diameter of 2 mm	inserted in	3mouths
Kamel,2019	resveratrol	Behr GmbH.	Poloxamer 188, poloxamer 407 and Poly-lactic acid	Sigma–Aldrich Chemie GmbH	PLA-coated co-micellar nanosystem of Resveratrol	52.97±4.52nm		76.20 ± 4.51						Wistar rats	CFA	1 mg/ml	negative control, positive control, selected MM3,drug suspension		IA injection	4weeks
Kang,2019	curcumin	Alfa Aesar (Haverhill, MA, USA)	Acryloyl chloride, poly(ethylene glycol)-acrylate (MW 2000 Da), 4,4’-trimethylene dipiperidine, dimethyl sulfoxide-d6, deuterium oxide, pyrene and MIA	Sigma-Aldrich (St. Louis, MO, USA)	Acid-activatablepolymericcurcuminnanoparticles	~170 nm			7days		RAW264.7 cells	1 µg/mL of LPS	ACP micelles and curcumin	Mice	MIA	0.7,1.4,2.5,5mg/kg	saline		intramuscular injection	4weeks
Wang,2018	curcumin	1 mg/ml in absolute ethanol, Geleixiya company(chengdu, china)	Chitosan (9 mg, 10‑40 kD);triphenyl phosphate (2 mg/ml in water) ;HA;	Jinke company(Zhejiang, china);Sangon Biotech company(Shanghai, china);Sangon Biotech company	HA/cNP:hyaluronic acid/chitosan nanoparticles	164.68±14.21 nm				0.3844	Rat Chondrocyte	10 ng/ml IL-1β and 50 ng/ml TNF-α	NC group: fresh culture medium,HA group:10 µg/ml HA, curcuminoid group:10 µg/ml curcuminoid; HA/cNP group: 30 µg/ml HA/Cnp	SD rats	Hulth method	0.1ml/week	Curcuminoid		IA injection	4weeks
Ratanavaraporn,2017	curcumin	molecular weight 368.38 g/mol;Sigma-Aldrich (St. Louis, MO, USA).	type A gelatin;moriThai silkworm ‘ ‘Nangnoi Srisaket 1’ ’	Nitta Gelatin Inc., Japan;	Gel/SFMs: gelatin/Thai silk fibroin microspheres			2μg/mg	>14days	55–59%				Wistar rats	MIA	228lg/100 mg	Gr.1: non-OA or normal rat;Gr.2: OA rat- normal saline;Gr.3: OA rat-212lg curcumin in 100 mg Gel/Ms		IA injection	8weeks
Jin,2020	EGCG	unclear	sodium hyaluronate	unclear	hyaluronic acid hydrogel						pig chondrocyte	10 ng/ml IL-1β		Balb/c mice	ACLT	5% HTG-E	normal,PBS, EGCG 50μM, 5% HTG		IA injection	4weeks
Zheng,2019	EGCG	Shanghai Yuanye Biotechnology C o . , L t d .	glucosamine(GA);grade pepsin from pig (1:30000); bovine type II collagen	Shanghai Yuanye Biotechnology C o . , L t d .;Sigma-Aldrich (Shanghai, China)	EGCG-GA-Casein Nanoparticles (EGC-NPs)	186 ± 3.5 nm		86.8 ± 2.7%	~90mins		HFLS-OA&HFLS-RA		EGCG,GA,EGCG-GA,EGC-NPs	Wistar rats	CIA		0.1 mL/100 g saline; EGC-NPs 80 mg/kg + GA 800 mg/kg;EGCG 80 mg/kg + GA 800 mg/kg; 25 mg/kg celecoxib		p.o.	9weeks
Zhu,2020	Honokiol	unclear	PEGDA (ESI BIO, molecular weight 3400 Da);2% ECM solution	2% ECM solution harvested from pig	Extracellular Matrix/Polyethylene Glycol Diacrylate Hydrogel (PEGDA/ECM)	2mm*2mm					pig chondrocyte	LPS		SD Rats	Cartilaginous drilling		PEGDA/ECM	2mm*2mm	implantation	8weeks
Chen,2012	brucine	(anhydrous,98%); Sigma–Aldrich	Chitosan (M 600000, deacetylation degree 96.2%);	hejiang Aoxing Biotechnology Co, ltd.	brucine-loaded microsphere/thermally responsive hydrogel(BMH)	2.45 μm		98.60 ± 1.1%	>7days					Japanese rabbits	collagenase	0.1 ml BMH (0.1% brucine contained)	0.1 ml saline		IA injection	4 weeks
Chen,2015	sinomenium	Sigma-Aldrich (St. Louis, MO, USA)	Gelatin (Type A); methacrylic anhydride (MA);Chitosan	Sigma-Aldrich (St. Louis, MO, USA);	CM-SIN-GelMA hydrogel		50–150 µm		>20days		Human cartilage and mouse chondrocytes	10 ng/mL IL1-β	10 ng/mL IL1-β with 10 mM SIN	C57BL/6 mice	ACLT		GelMA 10 µl; SIN 5 mg/kg; CM-SIN (SIN 5 mg/kg); CM-SIN (SIN 5 mg/kg)+GelMA hydrogel 10 µl		IA injection	8weeks
Mohamed,2020	Colchicine	BDH Chemicals Ltd., Poole, England	Tetraethylorthosilicate (TEOS, 99%);Cetyltrimethylammonium bromide (CTAB, 99%);Pullulan, chitosan, and monoiodoacetate MIA	ABCR;Aldrich;Sigma Aldrich Chemicals Company St. Louis, USA	silica nanoparticles/hydrogel	>167.1 ± 51.36nm	5.25 nm	67.4 ± 3%				Ex vivo permeation study through isolated rat skin		Wister albino rats	MIA	5 mg/kg/daily	normal control; positive control:MIA;Col-sol.+cotton gauze;patch+colchicine;hydrogel patch+Col-MSNs		patch	3weeks
Chen,2018	Berberine	purity≥98%;SigmaAldrich (St. Louis, USA)	Sodium hyaluronic acid (HA) (1040 kDa); sodium alginate (SA) (Mw = 250,000 g/mol, guluronic residue/mannuronic residue ratio = 30:70)	Shandong Freda Biochem Co., Ltd. (Jinan, China);Sigma–Aldrich (St-Louis, USA)	sodium hyaluronate and sodium alginate (HA/SA) scaffold combined with berberine (BER)		100–200μm		72h		Rabbit BMSCs			SD Rats	Cartilage drilling		untreated;0.1 ml HA/SA IPN scaffold alone; BER (0.6 mg) suspended in 0.1 ml HA/SA IPN scaffold	2mm*2.5mm	implantation	8weeks
Zhou,2015	Berberine(BBR)	purity≥98%;Sigma-Aldrich (St. Louis, MO, USA)	CS (Mw = 9.0 × 105, degree of deacetylationN90%) ;sodium tripolyphosphate (STPP)	Hua Maike Biotechnology Co.,Ltd (Beijing, China);Sigma-Aldrich (St. Louis, MO, USA)	Berberine -loaded chitosan nanoparticles (CNs)	50 ~ 400 nm		45.8 ± 4.1%(BER:CNs=4:1)	4 days	90.5 ± 3.4%				SD Rats	ACLT + MMx		60μg/ml Berberine dispersed in 50μl of PBS vs. 0.6 mg/ml BBR-loaded CNs (contained 60μg/ml BBR)		IA injection	10weeks
Amorndoljai,2015	Ginger Extract				Ginger extract in Nanostructure Lipid Carrier (NLC)									OA patients					Local daub	4,8,12weeks
He,2021	Andrographolide (AG)	Chengdu Must Bio-technology Co. LTD.(Sichuan, China)	cetyltrimethylammonium bromide (CTAB) ;3-aminopropyltriethoxysilane;	unclear	pH-responsive mesoporous silica nanoparticles loading of AG(AG@MSNs-PAA)			43.39±0.33%	>48h		SD rat Chondrocytes	10 ng/ml IL-1β	Control group; 10 ng/mL IL-1β ,24 h;10 ng/mL IL-1β ,24 h+ 8mM AG, 1 h;10 ng/mL IL-1β ,24 h+AG@MSNs-PAA (8mM of AG),1 h	SD rats	ACLT		NS group ( 0.5 ml saline); AG group (0.5 ml 8mM AG); AG@MSNs group ( 0.5 ml of 8mM AG@MSNs); AG@MSNs-PAA group (0.5 ml 8mM AG@MSNs-PAA)		IA injection	4,8weeks
Kulsirirat,2021	Andrographolide (AG)	purity>98%;Tokyo Chemical Industry Co., LTD., (Tokyo, Japan)	PLGA;Poly (vinyl alcohol) ; 1,1′-dioctadecyltetramethyl indotricarbocyanine Iodide (DiR)	Sigma-Aldrich (St. Louis, MO)	andrographolide PLGA nanoparticle -gelatin-based hydrogel (AGNPs-HG)			88.50 ± 28.00 %; 55.20 ± 31.00%	>35days					ddY mice			20 uL DiR/NPs vs.DiR/soln; DiR/np-HG sheet (2 mg) vs. DiR/Soln-HG sheet (2 mg);DiR/np-HG beads (2 mg) vs.DiR/Soln-HG beads (2 mg)		IA injection	8weeks
Xia,2017	cordycepin	unclear	Hyaluronic acid(MW = 350 kDa) ;methacrylic anhydride (MA); chitosan	Sigma-Aldrich (St. Louis, MO, USA);Lifecore Biomedical (Chaska, MN, USA)	HAMA hydrogel with cordycepin encapsulated chitosan microspheres			90.58 ± 6.43%	72h		Knee-joint cartilage	IL-1β		C57BL/6 mice	ACLT		control group: PBS (10 μl) ; CM+HAMA (10 μl); cordycepin alone (5 mg/kg); CM-cordycepin (5 mg/kg)+ HAMA hydrogel (10 μl)		IA injection	4,8weeks
Zhang,2017	tetramethylpyrazine(TMP)	Beijing Yanjing Pharmaceutical Co. Ltd (Beijing, China)	Poly (lactic-co-glycolic acid) (PLGA) polymers (MW: 25 kDa);Gelatin (gel strength: ~225 g Bloom)	Shandong Institute of Medical Instrument(Shandong, China);Sigma Chemical Co. (Beijing, China)	TMP-PLGA microspheres			81.36 ± 1.15%	32days					Wister rats	papain solution		0.1 ml of TMP solution (TMP 2.1 mg) vs. 0.1 ml TMP freeze-dried microspheres(TMP 4.2 mg)		IA injection	4weeks
Jin,2020	celastrol	Sigma-Aldrich, USA	Hexadecyl trimethyl ammonium bromide (CTAB), tetraethyl orthosilicate (TEOS)	Sinopharm Chemical Reagent Co, China	CSL@HMSNs‑Cs						rat chondrocytes	10 ng/mL IL-1β	CSL, HMSNs, HMSNs-Cs and CSL@HMSNs-CS (CSL concentrations: 10 μg/mL),24 h	rats	MIA		50 μl saline, CSL, HMSNs, HMSNs-CS, CSL@HMSNs-CS( CSL concentrations=10 μg/mL)		IA injection	6weeks
Bairwa,2016	11-keto-β-boswellic acid (KBA)	Shree-ji Ayurved, Mumbai, India	PLGA	Purac Biochem (Gorinchem, Netherlands)	KBA-NPs			0.797	72 h					SD rats	carrageenan-induced		control group:0.5% HPMC in normal saline; ibuprofen 50 mg/kg; KBA,50 mg/kg; KBA-NPs(50 mg/kg KBA)		p.o.	3mouths
anterior cruciate ligament transection (ACLT);intra-articularly(IA);Complete Freund’s adjuvant(CFA);Resveratrol in solution(R-sol.);Curcumin in solution(C-sol.);Resveratrol + curcumin in solution(RS-sol.);Blank lipid-core nanocapsules (B-LNC);Monoidoacetic acid (MIA);negative control (NC);epigallocatechin-3-gallate (EGCG); osteoarthritis cells (HFLS-OA) ; rheumatoid arthritis cells (HFLS-RA);Coll…
